# Supplementary material for: First record and redescription of Macandrewella cochinensis Gopalakrishnan, 1973 (Copepoda, Scolecitrichidae) from the Red Sea, with notes on swarm formation
Source: Zookeys. 2013 Oct 22;(344):1–15. doi: 10.3897/zookeys.344.5519 (PMC3817433; doi:10.3897/zookeys.344.5519)
Supplement: XML Treatment for Macandrewella cochinensis [file zookeys.344.5519-treatment1.xml]

<!DOCTYPE tp:taxon-treatment
  PUBLIC "-//TaxonX//DTD Taxonomic Treatment Publishing DTD v0 20100105//EN" "tax-treatment-NSO.dtd">
<tp:taxon-treatment xmlns:tp="http://www.plazi.org/taxpub"><tp:treatment-meta><mixed-citation publication-type="journal"><person-group><name><surname>El-Sherbiny</surname><given-names>Mohsen M.</given-names></name><name><surname>Al-Aidaroos</surname><given-names>Ali M.</given-names></name></person-group><article-title>First record and redescription of <italic>Macandrewella cochinensis</italic> Gopalakrishnan, 1973 (Copepoda, Scolecitrichidae) from the Red Sea, with notes on swarm formation</article-title><source>Zookeys</source><day>22</day><month>10</month><year>2013</year><volume>2013</volume><issue>344</issue><fpage>1</fpage><lpage>15</lpage><pub-id pub-id-type="doi">10.3897/zookeys.344.5519</pub-id></mixed-citation></tp:treatment-meta><tp:nomenclature><tp:taxon-name>
                            <tp:taxon-name-part taxon-name-part-type="genus">Macandrewella</tp:taxon-name-part>
                            <tp:taxon-name-part taxon-name-part-type="species">cochinensis</tp:taxon-name-part>
                            <object-id xmlns:xlink="http://www.w3.org/1999/xlink" xlink:type="simple">http://species-id.net/wiki/Macandrewella_cochinensis</object-id>
                        </tp:taxon-name><tp:taxon-authority>Gopalakrishnan, 1973</tp:taxon-authority><xref ref-type="fig" rid="F2">Figs 2</xref><xref ref-type="fig" rid="F7">–7</xref></tp:nomenclature><tp:treatment-sec sec-type="Material examined"><title>Material examined.</title><p>Nine adult females and eight adult males collected from Sharm El-Maya Bay located in the entrance of Sharm El-Sheikh City, the northern Red Sea on 5 December 2011.</p><p>Body length. Female: 2.88–3.15 mm (mean±SD=2.99±0.09 mm, <italic>n</italic>=6). Male: 2.83–3.21 mm (2.98±0.13 mm, <italic>n</italic>=6).</p></tp:treatment-sec><tp:treatment-sec sec-type="Female"><title>Female.</title><p>Body (<xref ref-type="fig" rid="F2">Fig. 2A</xref>) robust; cephalosome completely fused to first pediger, protruding anteroventerally into bifurcated rostrum; rostrum (<xref ref-type="fig" rid="F2">Figs 2B–C</xref>) with pair of slender filaments; single median cuticular lens present at base of rostrum (<xref ref-type="fig" rid="F2">Figs 2B–C</xref>, <xref ref-type="fig" rid="F3">3A</xref>). Pedigers 4 and 5 partially fused, with incomplete suture visible dorsally and ventrolaterally; posterior margin asymmetrical, left one longer; each with 1 pairs of processes on each side, postero-dorsolateral projecting on each side lamellar with serrated margin, asymmetrical ventrolateral processes curved ventromedially at tip, slightly exceeding the posterior end of genital double somite on left side and slightly exceeding half length of genital double-somite on right (<xref ref-type="fig" rid="F2">Figs 2D</xref>, <xref ref-type="fig" rid="F3">3B, D</xref>). Urosome (<xref ref-type="fig" rid="F2">Figs 2E, D</xref>) short, approximately one-fifth as long as prosome; of 4 free somites. Genital double-somite asymmetrical with unequal anterodorsal protrusion on each side and posterodorsal swelling on left side (<xref ref-type="fig" rid="F2">Figs 2F, G</xref>, <xref ref-type="fig" rid="F3">3C, D</xref>); genital area usually with sausage-like spermatophore (<xref ref-type="fig" rid="F2">Fig. 2F</xref>); genital operculum wider than long, located distoventrally (<xref ref-type="fig" rid="F2">Fig. 2E</xref>). Fourth urosomite (anal somite) very short, telescoped into proceeding somite. Caudal rami symmetrical with 5 caudal setae, left middle seta (V) 1.5 times as long as right one.</p><fig id="F2" position="float" orientation="portrait"><label>Figure 2.</label><caption><p><italic><tp:taxon-name>Macandrewella cochinensis</tp:taxon-name></italic> female from the northern Red Sea. <bold>A</bold> habitus, dorsal view <bold>B</bold> rostrum, lateral view <bold>C</bold> rostrum, ventral view <bold>D</bold> posterior prosome and urosome, dorsal view <bold>E</bold> urosome, ventral view <bold>F</bold> genital double-somite with spermatophore, lateral view (right) <bold>G</bold> genital double-somite, lateral view (right) <bold>H–I</bold> antennules. All scale bars in mm.</p></caption><graphic xmlns:xlink="http://www.w3.org/1999/xlink" xlink:href="ZooKeys-344-001-g002.jpg" position="float" orientation="portrait" xlink:type="simple"/></fig><fig id="F3" position="float" orientation="portrait"><label>Figure 3.</label><caption><p>SEM micrographs of <italic><tp:taxon-name>Macandrewella cochinensis</tp:taxon-name></italic> female from the northern Red Sea. <bold>A</bold> rostrum and cuticular lens indicated by arrow, ventral view <bold>B</bold> serration of postero-dorsolateral process of prosomal end indicated by arrow, lateral view <bold>C</bold> urosome, anterodorsal protrusions and posterodorsal swelling on left side indicated by arrows, dorsal view <bold>D</bold> urosome, posterodorsal swelling on left side indicated by arrow, lateral view (left) <bold>E</bold> maxillary endopod <bold>F</bold> leg 5 indicated by arrow.</p></caption><graphic xmlns:xlink="http://www.w3.org/1999/xlink" xlink:href="ZooKeys-344-001-g003.jpg" position="float" orientation="portrait" xlink:type="simple"/></fig><p>Antennules (<xref ref-type="fig" rid="F2">Figs 2H, I</xref>) symmetrical, 23-segmented, extending nearly to posterior border of second somite. Segmentation pattern and setal armature elements as follows: I-3, II-IV, 6+ae (II-2, III-2+ae, IV-2), V-2+ae, VI-2, VII-1+ae, VIII-2, IX-2+ae, X-XII-4+ae, XIII-1, XIV--2+ae, XV-1, XVI-2+ae, XVII-1, XVIII-1, XIX-1, XX-2, XXI-1+ae, XXII-1, XXIII-1, XXIV-1+1, XXV-1+1, XXVI-1+1, XXVI-XXVIII-5+ae.</p><p>Antenna (<xref ref-type="fig" rid="F4">Fig. 4A</xref>) coxa with 1 plumose seta medially and lateral array of curved setules; basis with 2 mediodistal setae of unequal length. Exopod 7-segmented with setal formula of 0, 0-0-1, 1, 1, 1, 1, 1+3 setae; endopod 2-segmented, first segment with 2 subterminal setae and patch of fine setules medially, distal segment bearing 8 setae on middle lobe, terminal lobe with 7 setae and patch of fine setules.</p><fig id="F4" position="float" orientation="portrait"><label>Figure 4.</label><caption><p><italic><tp:taxon-name>Macandrewella cochinensis</tp:taxon-name></italic> female from the northern Red Sea. <bold>A</bold> antenna <bold>B</bold> mandibular gnathobase cutting edge <bold>C</bold> mandibular palp <bold>D</bold> maxillule <bold>E</bold> maxilla <bold>F</bold> maxilla endopod <bold>G</bold> maxilliped. All scale bars in mm.</p></caption><graphic xmlns:xlink="http://www.w3.org/1999/xlink" xlink:href="ZooKeys-344-001-g004.jpg" position="float" orientation="portrait" xlink:type="simple"/></fig><p>Mandible gnathobase (<xref ref-type="fig" rid="F4">Fig. 4B</xref>) heavily sclerotized with cutting edge bearing 8 teeth (5 of them flattened with broad edge) and spinulose seta. Palp (<xref ref-type="fig" rid="F4">Fig. 4C</xref>) basis <!--PageBreak--><!--PageBreak-->longer than wide, bearing 2 spinulose setae; exopod consisting of 5 segments with setal formula of 1, 1, 1, 1, 2; endopod 2-segmented, with 2 setae on first segment and 9 setae and row of fine spinules on second segment.</p><p>Maxillule (<xref ref-type="fig" rid="F4">Fig. 4D</xref>) with praecoxal arthrite bearing 13 setae, 9 setae along terminal border, 4 setae on posterior surface and 1 seta on anterior surface (<xref ref-type="fig" rid="F4">Fig. 4D</xref>). Coxal endite bearing 2 setae; coxal epipodite with 9 setae; basis completely fused with endopod; first and second basal endites with 3 and 5 setae respectively; baseoendopod with 7 setae terminally; exopod lobate, bearing 8 setae.</p><p>Maxilla (<xref ref-type="fig" rid="F4">Figs 4E, F</xref>) praecoxal endite 1 with 4 setae, second praecoxal to second coxal endites each bearing 3 setae; basis with 2 setae and 2 worm-like sensory setae and <!--PageBreak--><!--PageBreak-->patch of fine spinules. Endopod (<xref ref-type="fig" rid="F3">Figs 3E</xref>, <xref ref-type="fig" rid="F4">4F</xref>) indistinctly three-segmented, bearing 3 brush-like, 2 brush-like and 3 worm-like sensory setae, respectively.</p><p>Maxilliped (<xref ref-type="fig" rid="F4">Fig. 4G</xref>) praecoxal endites of syncoxa with 2 worm-like and 1 hirsute setae proximally, and 1 brush-like setae at nearly mid-length; coxal endite with 3 setae located at distal end. Basis nearly as long as syncoxa with submarginal row of minute spinules and 3 setae along medial margin. Endopod 6-segmented; first endopodal segment very short and almost incorporated into basis bearing 2 setae; second to sixth endopodal segment with setal formula of 4, 4, 3, 3+1, 4.</p><p>Legs 1 to 4 biramous, with 3-segmented exopods; endopod 1-segmented in leg 1, 2-segmented in leg 2, 3-segmented in legs 3 and 4. Spines and setal formula are shown in <xref ref-type="table" rid="T1">Table 1</xref>. Leg 1 (<xref ref-type="fig" rid="F5">Figs 5A–C</xref>) smallest, first exopodal segment with expanded medial margin bordered by naked lateral spinules (<xref ref-type="fig" rid="F5">Fig. 5B</xref>), middle segment bearing lateral spine and medial seta, distal exopod segment with serrate spine and spiniform terminal seta; endopod bearing middle lateral knob with patch of fine setules terminally (<xref ref-type="fig" rid="F5">Fig. 5C</xref>). Leg 2 (<xref ref-type="fig" rid="F5">Fig. 5D</xref>) coxa and basis with pointed prominence on lateral margin; second exopodal segment with crescent-like row of spinules on posterior surface; third segment with middle patch of spinules posteriorly; first endopodal segment without any spinules; second endopodal segment bearing 6 acute spinules. Leg 3 (<xref ref-type="fig" rid="F5">Fig. 5E</xref>) coxa with pointed prominence on lamellar lateral margin; basis with pointed process on medial distal corner; second exopodal segment with crescent-like row of spinules along distal margin, third segment with minute spinules distributed in curved row; second and third endopodal segments bearing 4 and 6 spinules, respectively. Leg 4 (<xref ref-type="fig" rid="F5">Fig. 5F</xref>): second and third exopodal segments each bearing longitudinal row of stout spinules distributed as shown in <xref ref-type="fig" rid="F5">Fig. 5F</xref>. Shape, number and distribution of spinules along second and third exopodal segment varies among individuals (<xref ref-type="fig" rid="F5">Figs 5G, H</xref>).</p><table-wrap id="T1" position="float" orientation="portrait"><label>Table 1.</label><caption><p>Spines and setae formula of leg 1–4 of <italic><tp:taxon-name>Macandrewella cochinensis</tp:taxon-name></italic> collected from the northern Red Sea.</p></caption><table><tbody><tr><th rowspan="2" colspan="1"/><th rowspan="1" colspan="2"/><th rowspan="1" colspan="3">Exopod</th><th rowspan="1" colspan="3">Endopod</th></tr><tr><th rowspan="1" colspan="1">Coxa</th><th rowspan="1" colspan="1">Basis</th><th rowspan="1" colspan="1">1</th><th rowspan="1" colspan="1">2</th><th rowspan="1" colspan="1">3</th><th rowspan="1" colspan="1">1</th><th rowspan="1" colspan="1">2</th><th rowspan="1" colspan="1">3</th></tr><tr><td rowspan="1" colspan="1">Leg 1</td><td rowspan="1" colspan="1">0-0</td><td rowspan="1" colspan="1">0-1</td><td rowspan="1" colspan="1">I-0;</td><td rowspan="1" colspan="1">I-1;</td><td rowspan="1" colspan="1">I,1,3</td><td rowspan="1" colspan="1">0,2,3</td><td rowspan="1" colspan="1"/><td rowspan="1" colspan="1"/></tr><tr><td rowspan="1" colspan="1">Leg 2</td><td rowspan="1" colspan="1">0-1</td><td rowspan="1" colspan="1">0-0</td><td rowspan="1" colspan="1">I-1;</td><td rowspan="1" colspan="1">I-1;</td><td rowspan="1" colspan="1">III,I,4</td><td rowspan="1" colspan="1">0-1;</td><td rowspan="1" colspan="1">1,2,2</td><td rowspan="1" colspan="1"/></tr><tr><td rowspan="1" colspan="1">Leg 3</td><td rowspan="1" colspan="1">0-1</td><td rowspan="1" colspan="1">0-0</td><td rowspan="1" colspan="1">I-1;</td><td rowspan="1" colspan="1">I-1;</td><td rowspan="1" colspan="1">III,I,4</td><td rowspan="1" colspan="1">0-1;</td><td rowspan="1" colspan="1">0-1;</td><td rowspan="1" colspan="1">1,2,2</td></tr><tr><td rowspan="1" colspan="1">Leg 4</td><td rowspan="1" colspan="1">0-1</td><td rowspan="1" colspan="1">0-0</td><td rowspan="1" colspan="1">I-1;</td><td rowspan="1" colspan="1">I-1;</td><td rowspan="1" colspan="1">III,I,4</td><td rowspan="1" colspan="1">0-1;</td><td rowspan="1" colspan="1">0-1;</td><td rowspan="1" colspan="1">1,2,2</td></tr></tbody></table><table-wrap-foot><fn><p>Note: Roman numeral: spines; Arabic numeral: setae.</p></fn></table-wrap-foot></table-wrap><fig id="F5" position="float" orientation="portrait"><label>Figure 5.</label><caption><p><italic><tp:taxon-name>Macandrewella cochinensis</tp:taxon-name></italic> female from the northern Red Sea. <bold>A</bold> Leg 1, anterior surface <bold>B</bold> medial margin of first and second exopodal segments of Leg 1 <bold>C</bold> lateral distal margin of leg 1 endopod <bold>D</bold> leg 2, posterior surface <bold>E</bold> Leg 3, posterior surface <bold>F</bold> leg 4, posterior surface <bold>G–H</bold> second and third exopodal segments of leg 4, anterior surface <bold>I</bold> leg 5, anterior surface. All scale bars in mm.</p></caption><graphic xmlns:xlink="http://www.w3.org/1999/xlink" xlink:href="ZooKeys-344-001-g005.jpg" position="float" orientation="portrait" xlink:type="simple"/></fig><p>Leg 5 (<xref ref-type="fig" rid="F5">Fig. 5I</xref>) rudimentary, 2-segmented separated at base; each terminal segment cylindrical with medial papilla-like protrusion and constriction at one-third distal part (see also <xref ref-type="fig" rid="F3">Fig. 3F</xref>).</p></tp:treatment-sec><tp:treatment-sec sec-type="Male"><title>Male.</title><p>Body (<xref ref-type="fig" rid="F6">Figs 6A, B</xref>) more slender than female; rostrum bifurcated with pair of filaments; cuticular median lens present at base of rostrum. Cephalosome completely fused with first pediger, fourth and fifth pedigers fused with suture visible laterally; border of fifth pediger symmetrical, ending with paired stout ventrally-curved process<!--PageBreak--><!--PageBreak--><!--PageBreak-->es. Urosome (<xref ref-type="fig" rid="F6">Fig. 6C</xref>) 5-segmented; genital somite asymmetrical, with anterior dorsal knobs on right side (<xref ref-type="fig" rid="F6">Figs 6C, D</xref>, <xref ref-type="fig" rid="F7">7A</xref>); second to fourth urosomites with thin spinules along posterior margin; second urosomite slightly asymmetrical in dorsal view, anal somite very small; caudal rami symmetrical, each ramus bearing 4 plumose setae.</p><fig id="F6" position="float" orientation="portrait"><label>Figure 6.</label><caption><p><italic><tp:taxon-name>Macandrewella cochinensis</tp:taxon-name></italic> male from the northern Red Sea. <bold>A</bold> habitus, dorsal view <bold>B</bold> habitus, lateral view <bold>C</bold> urosome, dorsal view <bold>D</bold> first and second urosomal segment, lateral view (right) <bold>E</bold> left antennule <bold>F</bold> maxilliped, terminal endopod segments <bold>G</bold> Exopod segment 3 of leg 2 <bold>H</bold> left leg 5 <bold>I</bold> terminal portion of left exopodal of leg 5 <bold>J</bold> terminal portion of left endopod of leg 5 <bold>K</bold> right leg 5. All scale bars in mm.</p></caption><graphic xmlns:xlink="http://www.w3.org/1999/xlink" xlink:href="ZooKeys-344-001-g006.jpg" position="float" orientation="portrait" xlink:type="simple"/></fig><fig id="F7" position="float" orientation="portrait"><label>Figure 7.</label><caption><p>SEM micrographs of <italic><tp:taxon-name>Macandrewella cochinensis</tp:taxon-name></italic> male from the northern Red Sea. <bold>A</bold> genital somite, dorsal view <bold>B</bold> distal part of leg 5.</p></caption><graphic xmlns:xlink="http://www.w3.org/1999/xlink" xlink:href="ZooKeys-344-001-g007.jpg" position="float" orientation="portrait" xlink:type="simple"/></fig><p>Antennule (<xref ref-type="fig" rid="F5">Fig. 5E</xref>) consisting of 18 and 19 articulated segments on right and left side, respectively. Setal formula of left antennule as follows: I-1+ae, II-IV-6+4ae (II-2+ae, III-2+2ae, IV-2+ae), V-2+2ae, VI-2+ae, VII-2 (1 missed)+2ae, VIII-2+ae, <!--PageBreak-->IX-2+2ae, X-XV-7+6ae, XVI-XVII-2+3ae, XVIII-1+ae, XIX-1+ae, XX-1+ae, XXI-1+ae, XXII-unarmed, XXIII-1, XXIV-1(missed)+ae, XXV-1+1, XXVI-1+1, XXVII-XXVIII-5+ae. Right antennules of 18 free segments with fusion of segments XXII and XXIII; setal formula of I-1+ae, II-IV-6+4ae, V-2+2ae, VI-2+ae, VII-1+ae, VIII-2+ae, IX-2+2ae, X-XV-5+6ae, XVI-XVII-2+3ae, XVIII-1+ae, XIX-1+ae, XX-1+ae, XXI-1+ae, XXII-XXIII-1, XXIV-1+1+ae, XXV-1+1+ae, XXVI-1+1, XXVII-XXVIII-5+ae.</p><p>Mouth parts and legs 1-4 similar to those of female except fifth and sixth endopodal segment of maxilliped with longer setae (<xref ref-type="fig" rid="F5">Fig. 5F</xref>) and third exopodal segment of leg 2 with different number and distribution of posterior surface setules (<xref ref-type="fig" rid="F5">Fig. 5G</xref>).</p><p>Leg 5(<xref ref-type="fig" rid="F6">Figs 6H–K</xref>) elongated in general structure resembling that of the other species of the genus. Left leg (<xref ref-type="fig" rid="F6">Fig. 6H</xref>) with coxa approximately as long as basis; basis with longitudinal keel–like structure along proximal half; exopod 2–segmented, second segment with lamellar plate covered with dense tuft of cilia and 2 elements terminally (<xref ref-type="fig" rid="F6">Figs 6I</xref>, <xref ref-type="fig" rid="F7">7B</xref>); endopod one-segmented, shorter than exopod, bearing 2 medial triangular processes, one seta at tip and medially serrated margin (<xref ref-type="fig" rid="F6">Fig. 6J</xref>). Right leg chelate (<xref ref-type="fig" rid="F6">Fig. 6K</xref>); coxa with triangular expansion proximally; basis expanded laterally; first exopodal segment bearing 3 medial processes, one located proximally, middle irregular and distal somewhat triangular; second exopodal segment short, bearing internally directed process truncate curved at tip; third segment as long as previous segment, curved inward distally (<xref ref-type="fig" rid="F7">Fig. 7B</xref>); endopod one-segmented, curved outward and recurved at tip, bearing round process distally and triangular process midway.</p></tp:treatment-sec></tp:taxon-treatment>
